# Supplementary material for: Polygenic Risk Score Is Associated with Developing and Dying from Lung Cancer in the National Lung Screening Trial
Source: J Clin Med. 2025 Apr 30;14(9):3110. doi: 10.3390/jcm14093110 (PMC12073000; doi:10.3390/jcm14093110)
Supplement: Supplementary file 1 [file jcm-14-03110-s001.zip]

Archive with 1 entries (1 files):
- jcm-3577254-supplementary.pdf
